# Supplementary material for: Charting the Proteoform Landscape of Serum Proteins in Individual Donors by High-Resolution Native Mass Spectrometry
Source: Anal Chem. 2022 Sep 8;94(37):12732–41. doi: 10.1021/acs.analchem.2c02215 (PMC9494300; doi:10.1021/acs.analchem.2c02215)
Supplement: Supplementary file 1 — ac2c02215_si_001.xlsx [file ac2c02215_si_001.xlsx]

## Sheet: Suppl. Table 1
Supplementary Table 1: overview of donors and their physiological condition
Sample #	Condition	Sex	Age	Ethnicity	Commercial Sample ID (source)
Donor 1	Healthy Donor	F			Sanquin F6 cz020718
Donor 2	Healthy Donor	F			Sanquin F7 cz020718
Donor 3	Healthy Donor	M			Sanquin M6 MB050718
Donor 4	Healthy Donor	M			Sanquin M8 MB060716
Donor 5	Healthy Donor	M			Sanquin M9 MB 060718
Donor 6	Healthy Donor	M			Sanquin M7 MB060718
HC Donor 1	Hepatocellular Carcinoma	M	67	Asian	DLS17-036770
HC Donor 2	Hepatocellular Carcinoma	M	64	White	DLS17-036774
HC Donor 3	Hepatocellular Carcinoma	F	62	Asian	DLS17-036776
HC Donor 4	Hepatocellular Carcinoma	F	61	White	DLS17-036777
PC Donor 1	Pancreatic Adenocarcinoma	M	63	White	DLS17-038133
PC Donor 2	Pancreatic Adenocarcinoma	F	72	White	DLS17-038135
PC Donor 3	Pancreatic Adenocarcinoma				DLS17-038136
PC Donor 4	Pancreatic Adenocarcinoma				DLS17-038137
PC Donor 5	Pancreatic Adenocarcinoma				DLS17-038138
PC Donor 6	Pancreatic Adenocarcinoma				DLS17-038139

## Sheet: Suppl. Table 2
Supplementary Table 2: overview of proteins observed during IEX chromatography followed by native-MS analysis
Protein	Mass	Features	Function	Typical concentration in serum (g/L)	Retention time (min.)
Hemopexin	52 kDa	O-glycosylation, up to 5 N-glycans	Heme binding, iron preservation	0.5 - 1.15	14.0 - 14.5
P1	76 kDa*	Glycosylation			14.0 - 15.0
Plasminogen	90 kDa	O-glycosylation, N-glycosylation, phosphorylation	Protease, fibrinolysis, wound healing		14.5 - 15.0
Alpha-1-antitrypsin	51 kDa	N-glycosylation, cysteinylation, polymorphism	Protease inhibition, respiratory system protection	0.9 - 2.3	15.0 - 15.5
Albumin	66 kDa	Glycation, copper binding [1]	Transport protein, oncotic pressure retention	35 - 50	15.0 - 17.0
P2	92 kDa	Up to 4 N-glycans			15.5 - 16.0
P3	137 kDa*	Highly decorated with glycans			15.5 - 16.5
P4	127 kDa	Possibly glycosylated			16.0 - 16.5
P5	146 kDa*	High mannose N-glycans			16.5 - 17.0
P6	190 kDa*	Glycosylation			16.5 - 17.0
P7	50 kDa*	Glycosylation			17.0 - 17.5
P8	80-90 kDa*	310 Da mass shifts (Hex + Fuc)			17.0 - 17.5
P9	80 kDa*	Highly decorated with glycans			17.5 - 18.0
C3c	137 kDa	High mannose N-glycans	Product of C3 cleavage	< 0.8	17.5 - 18.0
C3	185 kDa	High mannose N-glycans, possibly truncation	Part of complement activation mechanism	0.8 - 1.6	17.5 - 18.0
Alpha-1-acid-glycoprotein-1	33 kDa	Highly decorated with glycans [2]	Transport lipophilic compounds	0.6 - 1.2	18.0 - 18.5
P10	93 kDa*	Highly decorated with glycans			18.5 - 19.0
Fetuin	43 kDa	Glycosylation, polymorphism [3]	Inhibitor in mineral precipitation and deposition	0.3 - 0.75	19.0 - 19.5
Ceruloplasmin	130 kDa	Up to 5 N-glycans, 408 Da modification	Copper transport, iron metabolism	0.2 - 0.35	24.0 - 25.0
P11	196 kDa*	Glycosylation			25.5 - 26.5
* indicates protein complexity was too high for manual annotation, or protein was only seen after sialidase treatment
Proteins marked in bold are discussed in further detail in the article and the other supplementary material
1.
2.
3.

## Sheet: Suppl. Table 3
Supplementary Table 3: annotation of proteoforms typically observed when analyzing serum A1AT
Proteoform	Observed deconvoluted mass (Da)	Glycan composition	Other modifications	Delta mass (Da)	Calculated mass (Da)	HexNAc	Hex	Fuc
1	48787.6	HexNAc12Hex15Fuc0	N-terminal truncation, cysteinylated	1.428	48768.2	12	15	0
2	49153	HexNAc13Hex16Fuc0	N-terminal truncation, cysteinylated	1.5802	49133.4	13	16	0
3	49194.4	HexNAc12Hex15Fuc0		0.718	49193.7	12	15	0
4	49313.9	HexNAc12Hex15Fuc0	Cysteinylated	1.218	49312.7	12	15	0
5	49460.5	HexNAc12Hex15Fuc1	Cysteinylated	1.405	49459.1	12	15	1
6	49605.5	HexNAc12Hex15Fuc2	Cysteinylated	-0.008	49605.5	12	15	2
7	49560	HexNAc13Hex16Fuc0		1.0702	49558.9	13	16	0
8	49678.5	HexNAc13Hex16Fuc0	Cysteinylated	0.5702	49677.9	13	16	0
9	49825	HexNAc13Hex16Fuc1	Cysteinylated	0.6572	49824.3	13	16	1
10	49969.9	HexNAc13Hex16Fuc2	Cysteinylated	-0.8558	49970.8	13	16	2
11	50044.5	HexNAc14Hex17Fuc0	Cysteinylated	1.3224	50043.2	14	17	0
12	50190	HexNAc14Hex17Fuc1	Cysteinylated	0.4094	50189.6	14	17	1
13	50335.5	HexNAc14Hex17Fuc2	Cysteinylated	-0.5036	50336	14	17	2

## Sheet: Suppl. Table 4
Supplementary Table 4: annotation of proteoforms observed in C3
Proteoform	Observed deconvoluted mass (Da)	Glycan composition	Other modifications	Delta mass	Calculated mass	HexNAc	Hex	Fuc
1	186904	HexNAc4Hex9		5.5392	186898	4	11	0
2	187064	HexNAc4Hex10		4.1864	187060	4	12	0
3	187229	HexNAc4Hex10		6.8336	187222	4	13	0
4	187390	HexNAc4Hex11		5.5808	187384	4	14	0
5	187550	HexNAc4Hex11		3.528	187546	4	15	0
6	187716	HexNAc4Hex11		7.9752	187708	4	16	0
7	187882	HexNAc4Hex11		11.5224	187870	4	17	0
8	188047	HexNAc4Hex11		14.7696	188032	4	18	0

## Sheet: Suppl. Table 5
Supplementary Table 5: annotation of proteoforms observed in asialo-hemopexin
Proteoform	Observed deconvoluted mass (Da)	Glycan composition	Delta mass	Calculated mass	HexNAc	Hex	Fuc
1	56142.4	HexNAc17Hex21Fuc0	1.5462	56140.9	17	21	0
2	56290.7	HexNAc17Hex21Fuc1	3.4332	56287.3	17	21	1
3	56507.5	HexNAc18Hex22Fuc0	1.3984	56506.1	18	22	0
4	56650.6	HexNAc18Hex22Fuc1	-1.9146	56652.5	18	22	1
5	56870.8	HexNAc19Hex23Fuc0	-0.5494	56871.3	19	23	0
6	57019.1	HexNAc19Hex23Fuc1	1.3376	57017.8	19	23	1
7	57399.4	HexNAc20Hex25Fuc0	0.75	57398.7	20	25	0
8	57764.5	HexNAc21Hex26Fuc0	0.6022	57763.9	21	26	0
9	57910.5	HexNAc21Hex26Fuc1	0.1892	57910.3	21	26	1
10	58057.5	HexNAc21Hex26Fuc2	0.7762	58056.7	21	26	2
11	58129.6	HexNAc22Hex27Fuc0	0.4544	58129.1	22	27	0
12	58276.5	HexNAc22Hex27Fuc1	0.9414	58275.6	22	27	1
13	58421.9	HexNAc22Hex27Fuc2	-0.0716	58422	22	27	2
14	58494.4	HexNAc23Hex28Fuc0	0.0066	58494.4	23	28	0
15	58641.4	HexNAc23Hex28Fuc1	0.5936	58640.8	23	28	1
16	58787.5	HexNAc23Hex28Fuc2	0.2806	58787.2	23	28	2
17	58859.2	HexNAc24Hex29Fuc0	-0.4412	58859.6	24	29	0

## Sheet: Suppl. Table 6
Supplementary Table 6: annotation of proteoforms observed in asialo-ceruloplasmin
Proteoform	Observed deconvoluted mass (Da)	Glycan composition	Delta mass	Calculated mass	HexNAc	Hex	Fuc
1	125353	HexNAc12Hex15Fuc0	408.568	124945	12	15	0
2	125500	HexNAc12Hex15Fuc1	409.255	125091	12	15	1
3	125645	HexNAc12Hex15Fuc2	407.942	125237	12	15	2
4	125718	HexNAc13Hex16Fuc0	408.02	125310	13	16	0
5	125864	HexNAc13Hex16Fuc1	408.207	125456	13	16	1
6	126011	HexNAc13Hex16Fuc2	408.094	125603	13	16	2
7	126084	HexNAc14Hex17Fuc0	409.272	125675	14	17	0
8	126230	HexNAc14Hex17Fuc1	408.859	125822	14	17	1
9	126375	HexNAc14Hex17Fuc2	406.646	125968	14	17	2
10	126523	HexNAc14Hex17Fuc3	408.633	126114	14	17	3
11	126977	HexNAc16Hex20Fuc0	409.024	126568	16	20	0
12	127123	HexNAc16Hex20Fuc1	409.111	126714	16	20	1
13	127271	HexNAc16Hex20Fuc2	410.298	126861	16	20	2
14	127342	HexNAc17Hex21Fuc0	408.776	126933	17	21	0
15	127488	HexNAc17Hex21Fuc1	408.163	127079	17	21	1
16	127634	HexNAc17Hex21Fuc2	408.35	127226	17	21	2
17	127708	HexNAc18Hex22Fuc0	409.328	127298	18	22	0
18	127782	HexNAc17Hex21Fuc3	409.837	127372	17	21	3
19	127854	HexNAc18Hex22Fuc1	409.615	127445	18	22	1
20	128000	HexNAc18Hex22Fuc2	409.102	127591	18	22	2
21	128074	HexNAc19Hex23Fuc0	410.181	127663	19	23	0
22	128144	HexNAc18Hex22Fuc3	406.789	127737	18	22	3
23	128219	HexNAc19Hex23Fuc1	409.568	127810	19	23	1
24	128293	HexNAc18Hex22Fuc4	409.576	127884	18	22	4
25	128364	HexNAc19Hex23Fuc2	407.255	127956	19	23	2
26	128512	HexNAc19Hex23Fuc3	408.942	128103	19	23	3
27	128658	HexNAc19Hex23Fuc4	409.429	128249	19	23	4
28	128735	HexNAc20Hex24Fuc2	413.707	128321	20	24	2
29	128807	HexNAc19Hex23Fuc5	411.716	128395	19	23	5
30	128878	HexNAc20Hex24Fuc3	409.794	128468	20	24	3
31	129023	HexNAc20Hex24Fuc4	408.581	128614	20	24	4
32	129101	HexNAc21Hex25Fuc2	414.259	128687	21	25	2
